# Supplementary material for: Presence of Intestinal Parasites in Patients with Chronic Non-Communicable Diseases in Masaya (Nicaragua)
Source: Trop Med Infect Dis. 2024 Jul 30;9(8):171. doi: 10.3390/tropicalmed9080171 (PMC11359410; doi:10.3390/tropicalmed9080171)
Supplement: Supplementary file 1 [file tropicalmed-09-00171-s001.zip]

Archive with 1 entries (1 files):
- tropicalmed-3079461-supplementary.pdf
